# Supplementary material for: Spectroscopic Identification and Characterization of Three Rotamers of m-Ethoxyphenol: Combined REMPI, MATI, and Quantum Chemical Study
Source: Int J Mol Sci. 2026 May 7;27(10):4166. doi: 10.3390/ijms27104166 (PMC13206773; doi:10.3390/ijms27104166)
Supplement: Supplementary file 1 [file ijms-27-04166-s001.zip]

Archive with 1 entries (1 files):
- ijms-4254633-supplementary.pdf
